# Supplementary material for: The Moderating Role of Self-Control and Financial Strain in the Relation between Exposure to the Food Environment and Obesity: The GLOBE Study
Source: Int J Environ Res Public Health. 2019 Feb 25;16(4):674. doi: 10.3390/ijerph16040674 (PMC6406643; doi:10.3390/ijerph16040674)
Supplement: Supplementary file 1 [file ijerph-16-00674-s001.zip]

Archive with 2 entries (2 files):
- ijerph-434833-suppl xml.docx
- ijerph-434833-suppl xml.pdf
